# Supplementary material for: Prevalence of targeted therapy-related genetic variations in NSCLC and their relationship with clinicopathological characteristics
Source: PLoS One. 2022 Jan 21;17(1):e0262822. doi: 10.1371/journal.pone.0262822 (PMC8782298; doi:10.1371/journal.pone.0262822)
Supplement: S1 File — (XLSX) [file pone.0262822.s002.xlsx]

## Sheet: Supplementary information
Patient ID	Age (year)	Gender	Smoking (year)	Alcohol consumption (year)	Histological type	Tumor grade	EGFR	ALK	ROS1	RET	KRAS	NRAS	BRAF	HER2	PIK3CA	MET
1	70	Male	0	0	squamous carcinoma	Ⅳ	Fusion	Wildtype	Wildtype	Wildtype	Wildtype	Wildtype	Wildtype	Wildtype	Wildtype	Wildtype
2	67	Female	0	0	adenocarcinoma	ⅢC	L858R	Wildtype	Wildtype	Wildtype	Wildtype	Wildtype	Wildtype	Wildtype	Wildtype	Wildtype
3	62	Male	40	40	adenocarcinoma	Ⅳ	Wildtype	Wildtype	Wildtype	Wildtype	Wildtype	Wildtype	Wildtype	Wildtype	Wildtype	Wildtype
4	43	Female	0	0	adenocarcinoma	Ⅳ	20Ins	Wildtype	Wildtype	Wildtype	Wildtype	Wildtype	Wildtype	Wildtype	Wildtype	Wildtype
5	73	Female	0	0	adenocarcinoma	ⅠB	L858R	Wildtype	Wildtype	Wildtype	Wildtype	Wildtype	Wildtype	Wildtype	Wildtype	Wildtype
6	49	Female	0	0	adenocarcinoma	Ⅳ	Wildtype	Wildtype	Fusion	Wildtype	Wildtype	Wildtype	Wildtype	Wildtype	Wildtype	Wildtype
7	61	Male	0	0	adenocarcinoma	Ⅳ	Wildtype	Wildtype	Wildtype	Wildtype	Wildtype	Wildtype	Wildtype	Wildtype	Wildtype	Wildtype
8	38	Female	0	0	adenocarcinoma	ⅠA2	19DEL	Wildtype	Wildtype	Wildtype	G12X	Wildtype	Wildtype	Wildtype	Wildtype	Wildtype
9	47	Female	0	0	adenocarcinoma	ⅠA	Wildtype	Wildtype	Wildtype	Wildtype	Wildtype	Wildtype	Wildtype	Wildtype	Wildtype	Wildtype
10	50	Female	0	0	adenocarcinoma	Ⅲ	Wildtype	Wildtype	Wildtype	Wildtype	Wildtype	Wildtype	Wildtype	Wildtype	Wildtype	Wildtype
11	80	Female	0	0	adenocarcinoma	ⅠA2	Wildtype	Wildtype	Wildtype	Wildtype	G12X	Wildtype	Wildtype	Wildtype	Wildtype	Wildtype
12	76	Male	40	0	adenocarcinoma	ⅢC	Wildtype	Wildtype	Wildtype	Wildtype	G12X	Wildtype	Wildtype	Wildtype	Wildtype	Wildtype
13	44	Female	0	0	adenocarcinoma	ⅠA	L858R	Wildtype	Wildtype	Wildtype	Wildtype	Wildtype	Wildtype	Wildtype	Wildtype	Wildtype
14	46	Female	0	0	adenocarcinoma	Ⅳ	Wildtype	Fusion	Wildtype	Wildtype	Wildtype	Wildtype	Wildtype	Wildtype	Wildtype	Wildtype
15	80	Male	50	0	squamous carcinoma	Ⅳ	Wildtype	Wildtype	Wildtype	Wildtype	Wildtype	Wildtype	Wildtype	Wildtype	Wildtype	Wildtype
16	77	Male	50	50	adenocarcinoma	Ⅳ	S768I	Wildtype	Wildtype	Wildtype	Wildtype	Q61X	Wildtype	Wildtype	Wildtype	Wildtype
17	58	Female	0	0	adenocarcinoma	Ⅱ	Wildtype	Wildtype	Wildtype	Wildtype	Wildtype	Wildtype	Wildtype	Wildtype	Wildtype	Wildtype
18	70	Female	0	0	adenocarcinoma	Ⅲ	19DEL/20Ins	Wildtype	Wildtype	Wildtype	Wildtype	Wildtype	Wildtype	Wildtype	Wildtype	Wildtype
19	60	Male	20	30	adenocarcinoma	ⅠA2	L858R	Wildtype	Wildtype	Wildtype	Wildtype	Wildtype	Wildtype	Wildtype	Wildtype	Wildtype
20	84	Male	0	0	adenocarcinoma	Ⅰ	19DEL	Wildtype	Wildtype	Wildtype	Wildtype	Wildtype	Wildtype	Wildtype	Wildtype	Wildtype
21	78	Male	0	0	adenocarcinoma	ⅢB	G719X	Wildtype	Wildtype	Wildtype	Wildtype	Wildtype	Wildtype	Wildtype	Wildtype	Wildtype
22	52	Female	0	0	adenocarcinoma	Ⅰ	L858R	Wildtype	Wildtype	Wildtype	Wildtype	Wildtype	Wildtype	Wildtype	Wildtype	Wildtype
23	49	Female	0	0	adenocarcinoma	Ⅰ	20Ins	Wildtype	Wildtype	Wildtype	Wildtype	Wildtype	Wildtype	Wildtype	Wildtype	Wildtype
24	67	Male	20	0	adenocarcinoma	Ⅲ	L858R	Wildtype	Wildtype	Wildtype	Wildtype	Wildtype	Wildtype	Wildtype	Wildtype	Wildtype
25	70	Female	0	0	adenocarcinoma	ⅢB	19DEL	Wildtype	Wildtype	Wildtype	Wildtype	Wildtype	Wildtype	Wildtype	Wildtype	Wildtype
26	58	Male	20	30	adenocarcinoma	Ⅳ	19DEL	Wildtype	Wildtype	Wildtype	Wildtype	Wildtype	Wildtype	Wildtype	H1047R/E545K	Wildtype
27	63	Male	40	10	adenocarcinoma	ⅠB	L858R	Wildtype	Wildtype	Wildtype	Wildtype	Wildtype	Wildtype	Wildtype	Wildtype	Wildtype
28	82	Male	15	0	adenocarcinoma	Ⅳ	19DEL	Wildtype	Wildtype	Wildtype	Wildtype	Wildtype	Wildtype	Wildtype	Wildtype	Wildtype
29	56	Female	0	0	adenocarcinoma	Ⅰ	Wildtype	Fusion	Wildtype	Wildtype	Wildtype	Wildtype	Wildtype	Wildtype	Wildtype	Wildtype
30	50	Male	0	0	adenocarcinoma	Ⅲa	19DEL	Wildtype	Wildtype	Wildtype	Wildtype	Wildtype	Wildtype	Wildtype	Wildtype	Wildtype
31	73	Male	20	20	adenocarcinoma	Ⅲ	19DEL	Wildtype	Wildtype	Wildtype	Wildtype	Wildtype	Wildtype	Wildtype	Wildtype	Wildtype
32	69	Male	10	0	adenocarcinoma	Ⅰ	Wildtype	Wildtype	Wildtype	Wildtype	Wildtype	Wildtype	Wildtype	Wildtype	Wildtype	Wildtype
33	70	Male	0	0	adenocarcinoma	Ⅳ	19DEL	Wildtype	Wildtype	Wildtype	G12X/G13C	Wildtype	Wildtype	Wildtype	Wildtype
34	38	Male	0	10	adenocarcinoma	Ⅳ	L858R	Wildtype	Wildtype	Wildtype	Wildtype	Wildtype	Wildtype	Wildtype	Wildtype	Wildtype
35	61	Male	40	0	adenocarcinoma	ⅢB	Wildtype	Wildtype	Wildtype	Wildtype	Wildtype	Wildtype	Wildtype	Wildtype	Wildtype	Wildtype
36	60	Female	0	0	adenocarcinoma	Ⅱ	19DEL	Wildtype	Wildtype	Wildtype	G12X	Wildtype	Wildtype	Wildtype	Wildtype	Wildtype
37	70	Female	0	0	adenocarcinoma	Ⅳ	L858R	Wildtype	Wildtype	Wildtype	Wildtype	Wildtype	Wildtype	Wildtype	Wildtype	Wildtype
38	67	Male	0	0	adenocarcinoma	Ⅰ	Wildtype	Wildtype	Wildtype	Wildtype	Wildtype	Wildtype	Wildtype	Wildtype	Wildtype	Wildtype
39	56	Female	0	0	adenocarcinoma	ⅠB	L858R	Wildtype	Wildtype	Wildtype	Wildtype	Wildtype	Wildtype	Wildtype	Wildtype	Wildtype
40	49	Male	30	0	adenocarcinoma	Ⅳ	Wildtype	Wildtype	Wildtype	Wildtype	Wildtype	Wildtype	Wildtype	Wildtype	Wildtype	Wildtype
41	63	Male	40	40	adenocarcinoma	Ⅳ	19DEL	Wildtype	Wildtype	Wildtype	Wildtype	Wildtype	Wildtype	Wildtype	Wildtype	Wildtype
42	53	Female	0	0	adenocarcinoma	Ⅳ	L858R	Wildtype	Wildtype	Wildtype	Wildtype	Wildtype	Wildtype	Wildtype	Wildtype	Wildtype
43	75	Female	0	0	adenocarcinoma	Ⅰ	19DEL	Wildtype	Wildtype	Wildtype	Wildtype	Wildtype	Wildtype	Wildtype	Wildtype	Wildtype
44	69	Female	0	0	adenocarcinoma	ⅠB	L858R	Wildtype	Wildtype	Wildtype	Wildtype	Wildtype	Wildtype	Wildtype	Wildtype	Wildtype
45	66	Male	0	0	adenocarcinoma	Ⅳ	L861Q	Wildtype	Wildtype	Wildtype	Wildtype	Wildtype	Wildtype	Wildtype	Wildtype	Wildtype
46	74	Female	0	0	adenocarcinoma	Ⅰ	19DEL	Wildtype	Wildtype	Wildtype	Wildtype	Wildtype	Wildtype	Wildtype	Wildtype	Wildtype
47	55	Female	0	0	adenocarcinoma	Ⅰ	19DEL	Wildtype	Wildtype	Wildtype	Wildtype	Wildtype	Wildtype	Wildtype	Wildtype	Wildtype
48	60	Female	0	0	adenocarcinoma	Ⅰ	Wildtype	Wildtype	Wildtype	Wildtype	G12X	Wildtype	Wildtype	Wildtype	Wildtype	Wildtype
49	56	Female	0	0	adenocarcinoma	ⅢC	Wildtype	Fusion	Wildtype	Wildtype	Wildtype	Wildtype	Wildtype	Wildtype	Wildtype	Wildtype
50	56	Male	40	30	adenocarcinoma	ⅢA	Wildtype	Wildtype	Wildtype	Wildtype	Wildtype	Wildtype	Wildtype	Wildtype	Wildtype	Wildtype
51	80	Female	20	0	adenocarcinoma	Ⅱ	L858R	Wildtype	Wildtype	Wildtype	Wildtype	Wildtype	Wildtype	Wildtype	Wildtype	Wildtype
52	76	Female	0	0	adenocarcinoma	Ⅱ	L858R	Wildtype	Wildtype	Wildtype	Wildtype	Wildtype	Wildtype	Wildtype	Wildtype	Wildtype
53	63	Male	0	0	adenocarcinoma	Ⅳ	L858R	Wildtype	Wildtype	Wildtype	Wildtype	Wildtype	Wildtype	Wildtype	Wildtype	Wildtype
54	82	Female	0	0	adenocarcinoma	Ⅲ	Wildtype	Wildtype	Wildtype	Wildtype	G12X/G13C	Wildtype	Wildtype	Wildtype	Wildtype	Wildtype
55	64	Male	0	0	adenocarcinoma	Ⅳ	Wildtype	Wildtype	Wildtype	Wildtype	Wildtype	Wildtype	Wildtype	Wildtype	Wildtype	Wildtype
56	48	Female	0	0	adenocarcinoma	Ⅰ	L858R	Wildtype	Wildtype	Wildtype	Wildtype	Wildtype	Wildtype	Wildtype	Wildtype	Wildtype
57	47	Male	0	0	adenocarcinoma	Ⅰ	20Ins	Wildtype	Wildtype	Wildtype	Wildtype	Wildtype	Wildtype	Wildtype	Wildtype	Wildtype
58	63	Female	0	0	adenocarcinoma	Ⅳ	Wildtype	Wildtype	Wildtype	Wildtype	Wildtype	Wildtype	Wildtype	Wildtype	Wildtype	Wildtype
59	85	Female	0	0	adenocarcinoma	Ⅱ	L858R	Wildtype	Wildtype	Wildtype	Wildtype	Wildtype	Wildtype	Wildtype	Wildtype	Wildtype
60	47	Male	0	0	adenocarcinoma	Ⅰ	Wildtype	Wildtype	Wildtype	Wildtype	Wildtype	Wildtype	Wildtype	20Ins	Wildtype	Wildtype
61	73	Female	0	0	adenocarcinoma	Ⅳ	Wildtype	Wildtype	Wildtype	Wildtype	Wildtype	Wildtype	Wildtype	Wildtype	Wildtype	Wildtype
62	75	Male	20	0	adenocarcinoma	Ⅳ	19DEL	Wildtype	Wildtype	Wildtype	Wildtype	Wildtype	Wildtype	Wildtype	Wildtype	Wildtype
63	57	Female	0	0	adenocarcinoma	Ⅰ	Wildtype	Wildtype	Wildtype	Wildtype	Wildtype	Wildtype	Wildtype	Wildtype	Wildtype	Wildtype
64	56	Male	30	0	squamous carcinoma	Ⅲ	Wildtype	Wildtype	Wildtype	Wildtype	Wildtype	Wildtype	Wildtype	Wildtype	Wildtype	Wildtype
65	69	Male	20	0	adenocarcinoma	Ⅳ	L858R	Wildtype	Wildtype	Fusion	Wildtype	Wildtype	Wildtype	Wildtype	Wildtype	Wildtype
66	50	Male	30	30	adenocarcinoma	ⅢA	Wildtype	Wildtype	Fusion	Wildtype	Wildtype	Wildtype	Wildtype	Wildtype	Wildtype	Wildtype
67	57	Female	0	0	adenocarcinoma	ⅠA1	L858R/S768I	Wildtype	Wildtype	Wildtype	Wildtype	Wildtype	Wildtype	Wildtype	Wildtype	Wildtype
68	58	Male	40	40	adenocarcinoma	Ⅳ	19DEL	Wildtype	Wildtype	Wildtype	Wildtype	Wildtype	Wildtype	Wildtype	Wildtype	Wildtype
69	52	Male	0	0	adenocarcinoma	ⅠA3	Wildtype	Wildtype	Wildtype	Wildtype	Wildtype	Wildtype	Wildtype	Wildtype	Wildtype	Wildtype
70	53	Male	0	0	adenocarcinoma	Ⅳ	G719X/S768I	Wildtype	Wildtype	Wildtype	Wildtype	Wildtype	Wildtype	Wildtype	Wildtype	Wildtype
71	64	Female	0	0	adenocarcinoma	ⅠA2	L858R	Wildtype	Wildtype	Wildtype	Wildtype	Wildtype	Wildtype	Wildtype	Wildtype	Wildtype
72	52	Female	0	0	adenocarcinoma	Ⅳ	19DEL	Wildtype	Wildtype	Wildtype	Wildtype	Wildtype	Wildtype	Wildtype	Wildtype	Wildtype
73	26	Female	0	0	adenocarcinoma	Ⅱ	Wildtype	Fusion	Wildtype	Wildtype	Wildtype	Wildtype	Wildtype	Wildtype	Wildtype	Wildtype
74	71	Female	0	0	adenocarcinoma	Ⅲ	L858R	Wildtype	Wildtype	Wildtype	Wildtype	Wildtype	Wildtype	Wildtype	Wildtype	Wildtype
75	74	Male	20	20	adenocarcinoma	Ⅳ	Wildtype	Wildtype	Wildtype	Wildtype	Wildtype	Wildtype	Wildtype	Wildtype	Wildtype	Wildtype
76	53	Female	0	0	adenocarcinoma	Ⅱ	L858R	Wildtype	Wildtype	Wildtype	Wildtype	Wildtype	Wildtype	Wildtype	Wildtype	Wildtype
77	75	Male	20	20	adenocarcinoma	Ⅱ	L858R	Wildtype	Wildtype	Wildtype	Wildtype	Wildtype	Wildtype	Wildtype	Wildtype	Wildtype
78	68	Male	50	50	adenocarcinoma	Ⅰ	Wildtype	Wildtype	Wildtype	Wildtype	G12X/G13C	Wildtype	Wildtype	Wildtype	Wildtype	Wildtype
79	70	Male	0	0	adenocarcinoma	Ⅳ	Wildtype	Wildtype	Wildtype	Wildtype	Wildtype	Wildtype	Wildtype	Wildtype	Wildtype	Wildtype
80	54	Male	0	0	adenocarcinoma	Ⅳ	19DEL	Wildtype	Wildtype	Fusion	Wildtype	Wildtype	Wildtype	Wildtype	Wildtype	Wildtype
81	65	Male	30	0	adenocarcinoma	Ⅱ	Wildtype	Fusion	Wildtype	Wildtype	Wildtype	Wildtype	Wildtype	Wildtype	Wildtype	Wildtype
82	77	Male	40	0	adenocarcinoma	Ⅳ	Wildtype	Wildtype	Wildtype	Wildtype	Wildtype	Wildtype	Wildtype	Wildtype	Wildtype	Wildtype
83	54	Female	0	0	adenocarcinoma	Ⅳ	19DEL	Wildtype	Wildtype	Wildtype	Wildtype	Wildtype	Wildtype	Wildtype	Wildtype	Wildtype
84	80	Female	0	0	adenocarcinoma	Ⅰ	19DEL	Wildtype	Wildtype	Wildtype	Wildtype	Wildtype	Wildtype	Wildtype	Wildtype	Wildtype
85	67	Female	0	0	adenocarcinoma	Ⅳ	L858R	Wildtype	Wildtype	Wildtype	Wildtype	Wildtype	Wildtype	Wildtype	Wildtype	Wildtype
86	55	Male	30	0	adenocarcinoma	Ⅱ	Wildtype	Wildtype	Wildtype	Wildtype	Wildtype	Wildtype	Wildtype	Wildtype	Wildtype	Wildtype
87	71	Male	50	0	adenocarcinoma	Ⅳ	Wildtype	Wildtype	Wildtype	Wildtype	Wildtype	Wildtype	Wildtype	Wildtype	Wildtype	exon 14 skipping mutation
88	69	Male	0	0	adenocarcinoma	ⅠA2	Wildtype	Wildtype	Wildtype	Wildtype	Wildtype	Wildtype	Wildtype	20Ins	Wildtype	Wildtype
89	79	Male	10	0	squamous carcinoma	Ⅱ	Wildtype	Wildtype	Wildtype	Wildtype	Wildtype	Wildtype	Wildtype	Wildtype	Wildtype	Wildtype
90	55	Male	20	20	adenocarcinoma	Ⅳ	Wildtype	Wildtype	Wildtype	Wildtype	Wildtype	Wildtype	Wildtype	20Ins	Wildtype	Wildtype
91	65	Male	50	0	adenocarcinoma	ⅢA	Wildtype	Wildtype	Wildtype	Wildtype	Wildtype	Wildtype	Wildtype	Wildtype	Wildtype	Wildtype
92	78	Female	0	0	adenocarcinoma	Ⅰ	Wildtype	Wildtype	Wildtype	Wildtype	Wildtype	Wildtype	Wildtype	Wildtype	Wildtype	Wildtype
93	62	Male	0	0	adenocarcinoma	Ⅰ	L858R	Wildtype	Wildtype	Wildtype	Wildtype	Wildtype	Wildtype	Wildtype	Wildtype	Wildtype
94	63	Male	0	0	adenocarcinoma	Ⅳ	Wildtype	Wildtype	Wildtype	Wildtype	Wildtype	Wildtype	Wildtype	Wildtype	Wildtype	Wildtype
95	75	Female	0	0	adenocarcinoma	Ⅳ	L858R	Wildtype	Wildtype	Wildtype	Wildtype	Wildtype	Wildtype	Wildtype	Wildtype	Wildtype
96	76	Female	0	0	adenocarcinoma	Ⅱ	L858R	Wildtype	Wildtype	Wildtype	Wildtype	Wildtype	Wildtype	Wildtype	Wildtype	Wildtype
97	57	Male	40	30	adenocarcinoma	Ⅳ	Wildtype	Wildtype	Wildtype	Wildtype	Wildtype	Wildtype	Wildtype	Wildtype	Wildtype	Wildtype
98	56	Female	0	0	adenocarcinoma	Ⅳ	L858R	Wildtype	Wildtype	Wildtype	Wildtype	Wildtype	Wildtype	Wildtype	Wildtype	Wildtype
99	69	Female	0	0	adenocarcinoma	Ⅱ	L858R	Wildtype	Wildtype	Wildtype	Wildtype	Wildtype	Wildtype	Wildtype	Wildtype	Wildtype
100	45	Female	0	0	adenocarcinoma	ⅠA	L858R	Wildtype	Wildtype	Wildtype	Wildtype	Wildtype	Wildtype	Wildtype	Wildtype	Wildtype
101	61	Male	0	0	adenocarcinoma	Ⅰ	Wildtype	Wildtype	Wildtype	Wildtype	Wildtype	Wildtype	Wildtype	Wildtype	Wildtype	Wildtype
102	65	Male	40	40	adenocarcinoma	Ⅲ	Wildtype	Wildtype	Wildtype	Wildtype	Wildtype	Wildtype	Wildtype	Wildtype	Wildtype	Wildtype
103	63	Female	0	0	adenocarcinoma	Ⅳ	19DEL	Wildtype	Wildtype	Wildtype	Wildtype	Wildtype	Wildtype	Wildtype	Wildtype	Wildtype
104	67	Male	0	0	adenocarcinoma	Ⅳ	L858R	Wildtype	Wildtype	Wildtype	Wildtype	Wildtype	Wildtype	Wildtype	Wildtype	Wildtype
105	62	Male	20	0	adenocarcinoma	Ⅱ	L858R	Wildtype	Wildtype	Wildtype	Wildtype	Wildtype	Wildtype	Wildtype	Wildtype	Wildtype
106	70	Male	0	0	adenocarcinoma	Ⅳ	Wildtype	Wildtype	Wildtype	Wildtype	G12X/G13C	Wildtype	Wildtype	Wildtype	Wildtype	Wildtype
107	56	Male	40	20	adenocarcinoma	Ⅳ	Wildtype	Wildtype	Wildtype	Wildtype	Wildtype	Wildtype	Wildtype	Wildtype	Wildtype	Wildtype
108	59	Male	40	30	adenocarcinoma	Ⅳ	L861Q	Wildtype	Wildtype	Wildtype	Wildtype	Wildtype	Wildtype	Wildtype	Wildtype	Wildtype
109	64	Male	20	0	adenocarcinoma	Ⅳ	Wildtype	Wildtype	Wildtype	Wildtype	Wildtype	Wildtype	Wildtype	Wildtype	Wildtype	Wildtype
110	45	Female	0	0	adenocarcinoma	Ⅱ	19DEL	Wildtype	Wildtype	Wildtype	Wildtype	Wildtype	Wildtype	Wildtype	Wildtype	Wildtype
111	63	Male	0	0	adenocarcinoma	Ⅱ	Wildtype	Wildtype	Wildtype	Wildtype	Wildtype	Wildtype	Wildtype	Wildtype	Wildtype	Wildtype
112	54	Female	0	0	adenocarcinoma	Ⅱ	Wildtype	Wildtype	Wildtype	Wildtype	Wildtype	Wildtype	Wildtype	20Ins	Wildtype	Wildtype
113	67	Female	0	0	adenocarcinoma	Ⅲ	L858R	Wildtype	Wildtype	Wildtype	Wildtype	Wildtype	Wildtype	Wildtype	Wildtype	Wildtype
114	67	Female	0	0	adenocarcinoma	Ⅱ	19DEL	Wildtype	Wildtype	Wildtype	Wildtype	Wildtype	Wildtype	Wildtype	Wildtype	Wildtype
115	51	Female	0	0	adenocarcinoma	Ⅳ	Wildtype	Wildtype	Wildtype	Wildtype	Wildtype	Wildtype	Wildtype	Wildtype	Wildtype	Wildtype
116	63	Female	0	0	adenocarcinoma	Ⅳ	Wildtype	Wildtype	Wildtype	Wildtype	Wildtype	Wildtype	Wildtype	Wildtype	Wildtype	Wildtype
117	46	Male	0	0	adenocarcinoma	ⅢA	Wildtype	Fusion	Wildtype	Wildtype	Wildtype	Wildtype	Wildtype	Wildtype	Wildtype	Wildtype
118	53	Male	30	30	adenocarcinoma	Ⅳ	Wildtype	Wildtype	Wildtype	Wildtype	G12X/G13C	Wildtype	Wildtype	Wildtype	Wildtype	Wildtype
119	55	Female	0	0	adenocarcinoma	ⅡB	L858R	Wildtype	Wildtype	Wildtype	Wildtype	Wildtype	Wildtype	Wildtype	Wildtype	Wildtype
120	51	Male	20	0	adenocarcinoma	Ⅲ	L858R	Wildtype	Wildtype	Wildtype	Wildtype	Wildtype	Wildtype	Wildtype	Wildtype	Wildtype
121	69	Male	40	40	adenocarcinoma	Ⅲ	L858R	Wildtype	Wildtype	Wildtype	Wildtype	Wildtype	Wildtype	Wildtype	Wildtype	Wildtype
122	72	Female	0	0	adenocarcinoma	Ⅳ	Wildtype	Fusion	Wildtype	Wildtype	Wildtype	Wildtype	Wildtype	Wildtype	Wildtype	Wildtype
123	53	Female	0	0	adenocarcinoma	ⅢA	L858R	Wildtype	Wildtype	Wildtype	Wildtype	Wildtype	Wildtype	Wildtype	Wildtype	Wildtype
124	74	Female	0	0	adenocarcinoma	ⅠA	Wildtype	Wildtype	Wildtype	Wildtype	Wildtype	Wildtype	Wildtype	Wildtype	Wildtype	Wildtype
125	66	Male	20	0	adenocarcinoma	Ⅰ	L858R	Wildtype	Wildtype	Wildtype	Wildtype	Wildtype	Wildtype	Wildtype	Wildtype	Wildtype
126	69	Female	0	0	adenocarcinoma	Ⅰ	L858R	Wildtype	Wildtype	Wildtype	Wildtype	Wildtype	Wildtype	Wildtype	Wildtype	Wildtype
127	75	Male	50	30	adenocarcinoma	Ⅰ	Wildtype	Wildtype	Wildtype	Wildtype	Wildtype	Wildtype	Wildtype	Wildtype	Wildtype	Wildtype
128	66	Male	20	20	adenocarcinoma	Ⅳ	Wildtype	Wildtype	Wildtype	Wildtype	G12X	Wildtype	Wildtype	Wildtype	Wildtype	Wildtype
129	58	Female	10	0	adenocarcinoma	Ⅳ	Wildtype	Wildtype	Wildtype	Wildtype	Wildtype	Wildtype	V600X	Wildtype	Wildtype	Wildtype
130	54	Male	40	0	adenocarcinoma	Ⅳ	Wildtype	Wildtype	Wildtype	Fusion	Wildtype	Wildtype	Wildtype	Wildtype	Wildtype	Wildtype
131	67	Male	40	40	squamous carcinoma	ⅢB	Wildtype	Wildtype	Wildtype	Wildtype	Wildtype	Wildtype	Wildtype	Wildtype	Wildtype	Wildtype
132	53	Female	0	0	adenocarcinoma	Ⅲ	L858R	Wildtype	Wildtype	Wildtype	Wildtype	Wildtype	Wildtype	Wildtype	Wildtype	Wildtype
133	78	Female	0	0	adenocarcinoma	Ⅳ	L858R	Wildtype	Wildtype	Wildtype	Wildtype	Wildtype	Wildtype	Wildtype	Wildtype	Wildtype
134	51	Female	0	0	adenocarcinoma	Ⅳ	19DEL	Wildtype	Wildtype	Wildtype	Wildtype	Wildtype	Wildtype	Wildtype	Wildtype	Wildtype
135	74	Male	20	0	adenocarcinoma	Ⅳ	L858R	Wildtype	Wildtype	Wildtype	Wildtype	Wildtype	Wildtype	Wildtype	Wildtype	Wildtype
136	70	Male	0	0	adenocarcinoma	Ⅳ	Wildtype	Wildtype	Wildtype	Wildtype	G12X	Wildtype	Wildtype	Wildtype	Wildtype	Wildtype
137	75	Female	0	0	adenocarcinoma	Ⅳ	L858R/T790M	Wildtype	Wildtype	Wildtype	Wildtype	Wildtype	Wildtype	Wildtype	Wildtype	Wildtype
138	79	Female	0	0	adenocarcinoma	Ⅲ	Wildtype	Wildtype	Wildtype	Wildtype	Wildtype	Wildtype	Wildtype	Wildtype	Wildtype	Wildtype
139	63	Female	0	0	adenocarcinoma	Ⅳ	Wildtype	Wildtype	Wildtype	Wildtype	Wildtype	Wildtype	Wildtype	Wildtype	Wildtype	Wildtype
140	67	Male	20	0	squamous carcinoma	Ⅳ	Wildtype	Wildtype	Wildtype	Wildtype	Wildtype	Wildtype	Wildtype	Wildtype	Wildtype	Wildtype
141	78	Male	0	0	squamous carcinoma	Ⅰ	Wildtype	Wildtype	Wildtype	Wildtype	Wildtype	Wildtype	Wildtype	Wildtype	Wildtype	Wildtype
142	62	Female	0	0	adenocarcinoma	Ⅳ	Wildtype	Wildtype	Wildtype	Wildtype	Wildtype	Wildtype	Wildtype	20Ins	Wildtype	Wildtype
143	70	Female	0	0	adenocarcinoma	Ⅱ	Wildtype	Fusion	Wildtype	Wildtype	Wildtype	Wildtype	Wildtype	Wildtype	Wildtype	Wildtype
144	70	Female	50	0	adenocarcinoma	Ⅳ	Wildtype	Wildtype	Wildtype	Wildtype	G12X/G13C	Wildtype	Wildtype	Wildtype	Wildtype	Wildtype
145	55	Male	30	0	adenocarcinoma	Ⅳ	G719X	Wildtype	Wildtype	Wildtype	Wildtype	Wildtype	Wildtype	Wildtype	Wildtype	Wildtype
146	63	Male	40	0	adenocarcinoma	Ⅳ	Wildtype	Wildtype	Wildtype	Wildtype	Wildtype	Wildtype	Wildtype	Wildtype	Wildtype	Wildtype
147	76	Male	30	0	adenocarcinoma	Ⅳ	19DEL	Wildtype	Wildtype	Wildtype	Wildtype	Wildtype	Wildtype	Wildtype	Wildtype	Wildtype
148	66	Male	40	30	adenocarcinoma	Ⅳ	Wildtype	Wildtype	Wildtype	Wildtype	G12S/G12D	Wildtype	Wildtype	Wildtype	Wildtype	Wildtype
149	77	Female	0	0	adenocarcinoma	Ⅳ	Wildtype	Wildtype	Wildtype	Wildtype	Wildtype	Wildtype	Wildtype	Wildtype	Wildtype	Wildtype
150	51	Female	0	0	adenocarcinoma	Ⅳ	19DEL	Wildtype	Wildtype	Wildtype	Wildtype	Wildtype	Wildtype	Wildtype	Wildtype	Wildtype
151	72	Male	10	40	adenocarcinoma	Ⅳ	L858R	Wildtype	Wildtype	Wildtype	Wildtype	Wildtype	Wildtype	Wildtype	Wildtype	Wildtype
152	66	Female	0	0	adenocarcinoma	Ⅱ	L858R	Wildtype	Wildtype	Wildtype	Wildtype	Wildtype	Wildtype	Wildtype	Wildtype	Wildtype
153	66	Female	0	0	adenocarcinoma	Ⅳ	Wildtype	Wildtype	Wildtype	Wildtype	Wildtype	Wildtype	Wildtype	Wildtype	Wildtype	exon 14 skipping mutation
154	44	Female	0	0	adenocarcinoma	Ⅰ	G719X/S768I	Wildtype	Wildtype	Wildtype	Wildtype	Wildtype	Wildtype	Wildtype	Wildtype	Wildtype
155	49	Male	0	0	adenocarcinoma	Ⅰ	L858R	Wildtype	Wildtype	Wildtype	Wildtype	Wildtype	Wildtype	Wildtype	Wildtype	Wildtype
156	73	Male	50	5	adenocarcinoma	Ⅱ	Wildtype	Wildtype	Wildtype	Wildtype	Wildtype	Wildtype	Wildtype	Wildtype	Wildtype	exon 14 skipping mutation
157	50	Female	0	0	adenocarcinoma	ⅡB	Wildtype	Wildtype	Wildtype	Wildtype	Wildtype	Wildtype	Wildtype	Wildtype	Wildtype	Wildtype
158	64	Female	0	0	adenocarcinoma	Ⅳ	19DEL	Wildtype	Wildtype	Wildtype	Wildtype	Wildtype	Wildtype	Wildtype	Wildtype	Wildtype
159	65	Female	0	0	adenocarcinoma	Ⅳ	Wildtype	Wildtype	Wildtype	Wildtype	Wildtype	Wildtype	Wildtype	Wildtype	Wildtype	Wildtype
160	65	Male	30	30	adenocarcinoma	Ⅳ	Wildtype	Wildtype	Wildtype	Wildtype	Wildtype	Wildtype	Wildtype	Wildtype	Wildtype	Wildtype
161	66	Male	0	0	squamous carcinoma	Ⅱ	Wildtype	Wildtype	Wildtype	Wildtype	Wildtype	Wildtype	Wildtype	Wildtype	Wildtype	Wildtype
162	76	Female	0	0	adenocarcinoma	Ⅲ	L858R	Wildtype	Wildtype	Wildtype	Wildtype	Wildtype	Wildtype	Wildtype	Wildtype	Wildtype
163	63	Female	0	0	adenocarcinoma	Ⅳ	19DEL	Wildtype	Wildtype	Wildtype	Wildtype	Wildtype	Wildtype	Wildtype	Wildtype	Wildtype
164	44	Female	0	0	adenocarcinoma	Ⅳ	19DEL	Wildtype	Wildtype	Wildtype	Wildtype	Wildtype	Wildtype	Wildtype	Wildtype	Wildtype
165	57	Female	0	0	adenocarcinoma	Ⅳ	19DEL	Wildtype	Wildtype	Wildtype	Wildtype	Wildtype	Wildtype	Wildtype	Wildtype	Wildtype
166	78	Male	30	30	adenocarcinoma	Ⅳ	Wildtype	Wildtype	Wildtype	Wildtype	Wildtype	Wildtype	Wildtype	Wildtype	Wildtype	Wildtype
167	41	Male	0	0	adenocarcinoma	ⅠA1	Wildtype	Wildtype	Wildtype	Wildtype	Wildtype	Wildtype	Wildtype	Wildtype	Wildtype	Wildtype
168	74	Male	30	0	adenocarcinoma	ⅠB	19DEL	Wildtype	Wildtype	Wildtype	Wildtype	Wildtype	Wildtype	Wildtype	Wildtype	Wildtype
169	66	Male	40	0	adenocarcinoma	Ⅳ	Wildtype	Wildtype	Wildtype	Wildtype	Wildtype	Wildtype	Wildtype	Wildtype	Wildtype	Wildtype
170	57	Female	50	50	adenocarcinoma	ⅠA2	L858R	Wildtype	Wildtype	Wildtype	Wildtype	Wildtype	Wildtype	Wildtype	Wildtype	Wildtype
171	70	Male	0	0	adenocarcinoma	ⅢB	Wildtype	Wildtype	Wildtype	Wildtype	Wildtype	Wildtype	Wildtype	Wildtype	Wildtype	Wildtype
172	76	Female	20	20	adenocarcinoma	Ⅲ	20Ins	Wildtype	Wildtype	Wildtype	Wildtype	Wildtype	Wildtype	Wildtype	Wildtype	Wildtype
173	44	Male	0	0	adenocarcinoma	Ⅳ	Wildtype	Wildtype	Fusion	Wildtype	Wildtype	Wildtype	Wildtype	Wildtype	Wildtype	Wildtype
174	72	Female	0	0	adenocarcinoma	Ⅳ	Wildtype	Wildtype	Wildtype	Wildtype	Wildtype	Wildtype	Wildtype	Wildtype	Wildtype	Wildtype
175	60	Male	30	30	adenocarcinoma	ⅢA	19DEL	Wildtype	Wildtype	Wildtype	Wildtype	Wildtype	Wildtype	Wildtype	H1047R/E545K	Wildtype
176	67	Male	50	50	adenocarcinoma	Ⅳ	Wildtype	Wildtype	Wildtype	Wildtype	G12X/G13C	Wildtype	Wildtype	Wildtype	Wildtype	Wildtype
177	63	Female	0	0	adenocarcinoma	Ⅲ	19DEL	Wildtype	Wildtype	Wildtype	Wildtype	Wildtype	Wildtype	Wildtype	Wildtype	Wildtype
178	60	Male	30	0	squamous carcinoma	Ⅳ	Wildtype	Wildtype	Wildtype	Wildtype	Wildtype	Wildtype	Wildtype	Wildtype	Wildtype	Wildtype
179	64	Female	0	0	adenocarcinoma	Ⅲ	19DEL/L858R	Wildtype	Wildtype	Wildtype	Wildtype	Wildtype	Wildtype	Wildtype	Wildtype	Wildtype
180	64	Female	0	0	adenocarcinoma	Ⅳ	L858R	Wildtype	Wildtype	Wildtype	Wildtype	Wildtype	Wildtype	Wildtype	Wildtype	Wildtype
181	72	Male	0	0	adenocarcinoma	Ⅲ	Wildtype	Wildtype	Wildtype	Wildtype	G12X/G13C	Wildtype	Wildtype	Wildtype	Wildtype	Wildtype
182	54	Female	0	0	adenocarcinoma	Ⅰ	Wildtype	Wildtype	Wildtype	Wildtype	Wildtype	Wildtype	Wildtype	Wildtype	Wildtype	Wildtype
183	52	Male	0	0	adenocarcinoma	Ⅰ	L858R	Wildtype	Wildtype	Wildtype	Wildtype	Wildtype	Wildtype	Wildtype	Wildtype	Wildtype
184	79	Male	0	0	squamous carcinoma	Ⅱ	Wildtype	Wildtype	Wildtype	Wildtype	G12X/G13C	Wildtype	Wildtype	Wildtype	Wildtype	Wildtype
185	44	Female	0	0	adenocarcinoma	Ⅱ	Wildtype	Fusion	Wildtype	Wildtype	Wildtype	Wildtype	Wildtype	Wildtype	Wildtype	Wildtype
186	49	Female	0	0	adenocarcinoma	Ⅰ	Wildtype	Wildtype	Wildtype	Wildtype	G12X/G13C	Wildtype	Wildtype	Wildtype	Wildtype	Wildtype
187	55	Female	0	0	adenocarcinoma	Ⅲ	Wildtype	Fusion	Wildtype	Wildtype	Wildtype	Wildtype	Wildtype	Wildtype	Wildtype	Wildtype
188	50	Male	0	0	adenocarcinoma	Ⅳ	Wildtype	Wildtype	Wildtype	Wildtype	G12X/G13C	Wildtype	Wildtype	Wildtype	Wildtype	Wildtype
189	67	Male	40	0	adenocarcinoma	Ⅳ	Wildtype	Wildtype	Wildtype	Wildtype	G12X/G13C	Wildtype	Wildtype	Wildtype	Wildtype	Wildtype
190	66	Male	40	0	adenocarcinoma	Ⅳ	Wildtype	Wildtype	Wildtype	Wildtype	G12S/G12D	Wildtype	Wildtype	Wildtype	Wildtype	Wildtype
191	66	Male	0	0	adenocarcinoma	Ⅳ	L858R	Wildtype	Wildtype	Wildtype	Wildtype	Wildtype	Wildtype	Wildtype	Wildtype	Wildtype
192	66	Female	0	0	adenocarcinoma	ⅠA2	19DEL	Wildtype	Wildtype	Wildtype	Wildtype	Wildtype	Wildtype	Wildtype	Wildtype	Wildtype
193	59	Male	40	0	adenocarcinoma	Ⅳ	20Ins	Wildtype	Wildtype	Wildtype	Wildtype	Wildtype	Wildtype	Wildtype	Wildtype	Wildtype
194	61	Male	30	0	adenocarcinoma	Ⅳ	19DEL	Wildtype	Wildtype	Wildtype	Wildtype	Wildtype	Wildtype	Wildtype	Wildtype	Wildtype
195	54	Male	30	10	adenocarcinoma	ⅡB	20Ins	Wildtype	Wildtype	Wildtype	Wildtype	Wildtype	Wildtype	Wildtype	Wildtype	Wildtype
196	46	Female	0	0	adenocarcinoma	Ⅳ	L858R	Wildtype	Wildtype	Wildtype	Wildtype	Wildtype	Wildtype	Wildtype	Wildtype	Wildtype
197	43	Male	0	0	adenocarcinoma	Ⅲ	Wildtype	Fusion	Wildtype	Wildtype	Wildtype	Wildtype	Wildtype	Wildtype	Wildtype	Wildtype
198	57	Female	0	0	adenocarcinoma	Ⅲ	L858R	Wildtype	Wildtype	Wildtype	Wildtype	Wildtype	Wildtype	Wildtype	Wildtype	Wildtype
199	52	Male	30	0	adenocarcinoma	Ⅳ	Wildtype	Wildtype	Wildtype	Wildtype	G12S/G12D	Wildtype	Wildtype	Wildtype	Wildtype	Wildtype
200	72	Male	40	0	adenocarcinoma	Ⅳ	Wildtype	Wildtype	Wildtype	Wildtype	Wildtype	Wildtype	Wildtype	Wildtype	Wildtype	Wildtype
201	61	Male	0	0	adenocarcinoma	Ⅳ	L858R	Wildtype	Wildtype	Wildtype	Wildtype	Wildtype	Wildtype	Wildtype	Wildtype	Wildtype
202	69	Male	30	0	adenocarcinoma	Ⅳ	19DEL	Wildtype	Wildtype	Wildtype	Wildtype	Wildtype	Wildtype	Wildtype	Wildtype	Wildtype
203	68	Female	0	0	adenocarcinoma	Ⅳ	L858R	Wildtype	Wildtype	Wildtype	Wildtype	Wildtype	Wildtype	Wildtype	Wildtype	Wildtype
204	68	Male	0	0	adenocarcinoma	Ⅳ	G719X	Wildtype	Wildtype	Wildtype	Wildtype	Wildtype	Wildtype	Wildtype	Wildtype	Wildtype
205	70	Female	0	0	adenocarcinoma	Ⅰ	L858R	Wildtype	Wildtype	Wildtype	Wildtype	Wildtype	Wildtype	Wildtype	Wildtype	Wildtype
206	63	Female	0	0	adenocarcinoma	Ⅳ	Wildtype	Wildtype	Wildtype	Wildtype	Wildtype	Wildtype	Wildtype	Wildtype	Wildtype	Wildtype
207	71	Female	0	0	adenocarcinoma	Ⅳ	L858R	Wildtype	Wildtype	Wildtype	Wildtype	Wildtype	Wildtype	Wildtype	Wildtype	Wildtype
208	58	Male	0	0	adenocarcinoma	ⅠA2	L858R	Wildtype	Wildtype	Wildtype	Wildtype	Wildtype	Wildtype	Wildtype	Wildtype	Wildtype
209	66	Male	0	0	adenocarcinoma	Ⅲ	Wildtype	Wildtype	Wildtype	Wildtype	G12X/G13C	Wildtype	Wildtype	Wildtype	Wildtype	Wildtype
210	61	Male	40	40	adenocarcinoma	ⅠA	19DEL	Wildtype	Wildtype	Wildtype	Wildtype	Wildtype	Wildtype	Wildtype	Wildtype	Wildtype
211	61	Male	0	0	adenocarcinoma	Ⅳ	L858R	Wildtype	Wildtype	Wildtype	Wildtype	Wildtype	Wildtype	Wildtype	Wildtype	Wildtype
212	57	Male	40	0	adenocarcinoma	ⅠA1	19DEL	Wildtype	Wildtype	Wildtype	Wildtype	Wildtype	Wildtype	Wildtype	Wildtype	Wildtype
213	49	Male	0	0	adenocarcinoma	Ⅳ	Wildtype	Wildtype	Wildtype	Wildtype	Wildtype	Wildtype	Wildtype	Wildtype	Wildtype	Wildtype
214	47	Female	0	0	adenocarcinoma	Ⅱ	19DEL	Wildtype	Wildtype	Wildtype	Wildtype	Wildtype	Wildtype	Wildtype	Wildtype	Wildtype
215	61	Female	0	0	adenocarcinoma	Ⅳ	L858R	Wildtype	Wildtype	Wildtype	Wildtype	Wildtype	Wildtype	Wildtype	Wildtype	Wildtype
216	65	Male	30	0	adenocarcinoma	Ⅳ	Wildtype	Wildtype	Wildtype	Wildtype	G12X/G13C	Wildtype	Wildtype	Wildtype	Wildtype	Wildtype
217	73	Male	50	0	adenocarcinoma	ⅠA2	Wildtype	Wildtype	Wildtype	Wildtype	Wildtype	Wildtype	Wildtype	Wildtype	Wildtype	Wildtype
218	65	Male	0	0	adenocarcinoma	Ⅲ	L858R	Wildtype	Wildtype	Wildtype	Wildtype	Wildtype	Wildtype	Wildtype	Wildtype	Wildtype
219	70	Male	50	0	squamous carcinoma	Ⅳ	Wildtype	Wildtype	Wildtype	Wildtype	Wildtype	Wildtype	Wildtype	Wildtype	Wildtype	Wildtype
220	75	Male	0	0	adenocarcinoma	Ⅳ	Wildtype	Wildtype	Wildtype	Wildtype	Wildtype	Wildtype	Wildtype	Wildtype	Wildtype	Wildtype
221	52	Female	0	0	adenocarcinoma	Ⅳ	L858R	Wildtype	Wildtype	Wildtype	Wildtype	Wildtype	Wildtype	Wildtype	Wildtype	Wildtype
222	76	Female	0	0	adenocarcinoma	Ⅲ	L858R	Wildtype	Wildtype	Wildtype	Wildtype	Wildtype	Wildtype	Wildtype	Wildtype	Wildtype
223	59	Female	0	0	adenocarcinoma	Ⅱ	L858R	Wildtype	Wildtype	Wildtype	Wildtype	Wildtype	Wildtype	Wildtype	Wildtype	Wildtype
224	60	Female	0	0	adenocarcinoma	Ⅱ	L858R	Wildtype	Wildtype	Wildtype	Wildtype	Wildtype	Wildtype	Wildtype	Wildtype	Wildtype
225	78	Female	0	0	adenocarcinoma	Ⅲ	Wildtype	Wildtype	Wildtype	Fusion	Wildtype	Wildtype	Wildtype	Wildtype	Wildtype	Wildtype
226	58	Male	0	0	adenocarcinoma	ⅡB	Wildtype	Wildtype	Wildtype	Wildtype	G12X/G13C	Wildtype	Wildtype	Wildtype	Wildtype	Wildtype
227	63	Male	20	0	squamous carcinoma	Ⅳ	Wildtype	Wildtype	Wildtype	Wildtype	Wildtype	Wildtype	Wildtype	Wildtype	Wildtype	Wildtype
228	56	Female	0	0	adenocarcinoma	Ⅰ	19DEL	Wildtype	Wildtype	Wildtype	Wildtype	Wildtype	Wildtype	Wildtype	Wildtype	Wildtype
229	65	Female	0	0	adenocarcinoma	Ⅳ	L858R	Wildtype	Wildtype	Wildtype	Wildtype	Wildtype	Wildtype	Wildtype	Wildtype	Wildtype
230	64	Male	20	0	squamous carcinoma	Ⅱ	Wildtype	Wildtype	Wildtype	Wildtype	Wildtype	Wildtype	Wildtype	Wildtype	Wildtype	Wildtype
231	79	Male	40	0	adenocarcinoma	ⅠA3	L858R	Wildtype	Wildtype	Wildtype	Wildtype	Wildtype	Wildtype	Wildtype	Wildtype	Wildtype
232	56	Male	0	0	adenocarcinoma	Ⅰ	Wildtype	Wildtype	Wildtype	Wildtype	G12X/G13C	Wildtype	Wildtype	Wildtype	Wildtype	Wildtype
233	49	Female	0	0	adenocarcinoma	Ⅳ	Fusion	Wildtype	Wildtype	Wildtype	Wildtype	Wildtype	Wildtype	Wildtype	Wildtype	Wildtype
234	73	Female	0	0	adenocarcinoma	Ⅳ	L858R/T790M	Wildtype	Wildtype	Wildtype	Wildtype	Wildtype	Wildtype	Wildtype	H1047R/E545K	Wildtype
235	77	Male	0	0	adenocarcinoma	Ⅰ	Wildtype	Wildtype	Wildtype	Wildtype	Wildtype	Wildtype	Wildtype	Wildtype	Wildtype	Wildtype
236	62	Male	0	0	adenocarcinoma	Ⅱ	Wildtype	Wildtype	Wildtype	Wildtype	Wildtype	Wildtype	Wildtype	Wildtype	Wildtype	Wildtype
237	38	Female	0	0	adenocarcinoma	Ⅱ	Wildtype	Wildtype	Wildtype	Wildtype	Wildtype	Wildtype	Wildtype	Wildtype	Wildtype	Wildtype
238	73	Male	50	40	adenocarcinoma	Ⅳ	Wildtype	Wildtype	Wildtype	Wildtype	Wildtype	Wildtype	Wildtype	Wildtype	Wildtype	Wildtype
239	80	Male	30	50	squamous carcinoma	Ⅳ	Wildtype	Wildtype	Wildtype	Wildtype	Wildtype	Wildtype	Wildtype	Wildtype	Wildtype	Wildtype
240	50	Female	0	0	adenocarcinoma	Ⅱ	Wildtype	Wildtype	Fusion	Wildtype	Wildtype	Wildtype	Wildtype	Wildtype	Wildtype	Wildtype
241	78	Male	0	0	adenocarcinoma	Ⅳ	L858R	Wildtype	Wildtype	Wildtype	Wildtype	Wildtype	Wildtype	Wildtype	Wildtype	Wildtype
242	75	Male	40	0	adenocarcinoma	Ⅲ	Wildtype	Wildtype	Wildtype	Wildtype	Wildtype	Wildtype	Wildtype	Wildtype	Wildtype	Wildtype
243	70	Male	0	0	adenocarcinoma	Ⅳ	Wildtype	Wildtype	Wildtype	Wildtype	Wildtype	Wildtype	Wildtype	Wildtype	Wildtype	Wildtype
244	37	Male	15	0	adenocarcinoma	ⅡB	Wildtype	Fusion	Wildtype	Wildtype	Wildtype	Wildtype	Wildtype	Wildtype	Wildtype	Wildtype
245	42	Female	0	0	adenocarcinoma	ⅡB	Wildtype	Wildtype	Wildtype	Fusion	Wildtype	Wildtype	Wildtype	Wildtype	Wildtype	Wildtype
246	45	Male	0	0	adenocarcinoma	Ⅳ	19DEL	Wildtype	Wildtype	Wildtype	Wildtype	Wildtype	Wildtype	Wildtype	Wildtype	Wildtype
247	77	Female	0	0	adenocarcinoma	Ⅳ	19DEL	Wildtype	Wildtype	Wildtype	Wildtype	Wildtype	Wildtype	Wildtype	Wildtype	Wildtype
248	48	Male	0	0	adenocarcinoma	Ⅱ	Wildtype	Wildtype	Wildtype	Wildtype	G12X/G13C	Wildtype	Wildtype	Wildtype	Wildtype	Wildtype
249	73	Male	50	50	adenocarcinoma	Ⅳ	19DEL	Wildtype	Wildtype	Wildtype	Wildtype	Wildtype	Wildtype	Wildtype	Wildtype	Wildtype
250	54	Female	0	0	adenocarcinoma	Ⅳ	19DEL	Wildtype	Wildtype	Wildtype	Wildtype	Wildtype	Wildtype	Wildtype	Wildtype	Wildtype
251	75	Male	0	0	adenocarcinoma	Ⅰ	Wildtype	Wildtype	Wildtype	Wildtype	Wildtype	Wildtype	Wildtype	Wildtype	Wildtype	Wildtype
252	60	Male	0	0	adenocarcinoma	ⅠA2	19DEL	Wildtype	Wildtype	Wildtype	Wildtype	Wildtype	Wildtype	Wildtype	Wildtype	Wildtype
253	45	Male	0	0	adenocarcinoma	ⅠA1	Wildtype	Wildtype	Wildtype	Wildtype	Wildtype	Wildtype	Wildtype	20Ins	Wildtype	Wildtype
254	54	Female	0	0	adenocarcinoma	Ⅲ	19DEL	Wildtype	Wildtype	Wildtype	Wildtype	Wildtype	Wildtype	Wildtype	Wildtype	Wildtype
255	48	Male	0	0	adenocarcinoma	Ⅲ	19DEL	Wildtype	Wildtype	Wildtype	Wildtype	Wildtype	Wildtype	Wildtype	Wildtype	Wildtype
256	51	Female	0	0	adenocarcinoma	ⅠA2	19DEL	Wildtype	Wildtype	Wildtype	Wildtype	Wildtype	Wildtype	Wildtype	Wildtype	Wildtype
257	34	Female	0	0	adenocarcinoma	Ⅰ	G719X	Wildtype	Wildtype	Wildtype	Wildtype	Wildtype	Wildtype	Wildtype	Wildtype	Wildtype
258	65	Male	0	0	adenocarcinoma	Ⅲ	19DEL	Wildtype	Wildtype	Wildtype	Wildtype	Wildtype	Wildtype	Wildtype	Wildtype	Wildtype
259	69	Male	0	0	adenocarcinoma	Ⅰ	Wildtype	Wildtype	Wildtype	Wildtype	G12X/G13C	Wildtype	Wildtype	Wildtype	Wildtype	Wildtype
260	67	Male	0	0	adenocarcinoma	Ⅲ	L858R	Wildtype	Wildtype	Wildtype	Wildtype	Wildtype	Wildtype	Wildtype	Wildtype	Wildtype
261	62	Male	0	0	adenocarcinoma	Ⅳ	Wildtype	Wildtype	Wildtype	Wildtype	Wildtype	Wildtype	Wildtype	Wildtype	Wildtype	Wildtype
262	64	Male	40	40	squamous carcinoma	Ⅳ	Wildtype	Wildtype	Wildtype	Wildtype	Wildtype	Wildtype	Wildtype	Wildtype	Wildtype	Wildtype
263	49	Male		0	adenocarcinoma	Ⅲ	19DEL	Wildtype	Wildtype	Wildtype	Wildtype	Wildtype	Wildtype	Wildtype	Wildtype	Wildtype
264	55	Male	30	0	adenocarcinoma	Ⅰ	Wildtype	Wildtype	Wildtype	Wildtype	G12X/G13C	Wildtype	Wildtype	Wildtype	Wildtype	Wildtype
265	62	Male	0	0	adenocarcinoma	Ⅰ	L858R	Wildtype	Wildtype	Wildtype	Wildtype	Wildtype	Wildtype	Wildtype	Wildtype	Wildtype
266	53	Male	20	0	adenocarcinoma	Ⅳ	Wildtype	Wildtype	Wildtype	Wildtype	Wildtype	Wildtype	Wildtype	Wildtype	Wildtype	Wildtype
267	77	Female	0	0	adenocarcinoma	Ⅰ	19DEL	Wildtype	Wildtype	Wildtype	Wildtype	Wildtype	Wildtype	Wildtype	Wildtype	Wildtype
268	56	Female	0	0	adenocarcinoma	Ⅰ	Wildtype	Wildtype	Wildtype	Wildtype	G12S/G12D	Wildtype	Wildtype	Wildtype	Wildtype	Wildtype
269	63	Female	0	0	adenocarcinoma	Ⅰ	19DEL	Wildtype	Wildtype	Wildtype	Wildtype	Wildtype	Wildtype	Wildtype	Wildtype	Wildtype
270	55	Male	30	30	adenocarcinoma	Ⅲ	19DEL	Wildtype	Wildtype	Wildtype	Wildtype	Wildtype	Wildtype	Wildtype	Wildtype	Wildtype
271	58	Male	0	5	adenocarcinoma	Ⅱ	L858R	Wildtype	Wildtype	Wildtype	Wildtype	Wildtype	Wildtype	Wildtype	Wildtype	Wildtype
272	57	Female	0	0	adenocarcinoma	Ⅲ	19DEL	Wildtype	Wildtype	Wildtype	Wildtype	Wildtype	Wildtype	Wildtype	Wildtype	Wildtype
273	51	Female	0	0	adenocarcinoma	Ⅰ	19DEL	Wildtype	Wildtype	Wildtype	Wildtype	Wildtype	Wildtype	Wildtype	Wildtype	Wildtype
274	70	Female	0	0	adenocarcinoma	Ⅳ	L858R	Wildtype	Wildtype	Wildtype	Wildtype	Wildtype	Wildtype	Wildtype	Wildtype	Wildtype
275	64	Female	0	0	adenocarcinoma	Ⅲ	19DEL	Wildtype	Wildtype	Wildtype	Wildtype	Wildtype	Wildtype	Wildtype	Wildtype	Wildtype
276	57	Male	20	20	adenocarcinoma	Ⅰ	19DEL	Wildtype	Wildtype	Wildtype	Wildtype	Wildtype	Wildtype	Wildtype	Wildtype	Wildtype
277	71	Male	0	0	adenocarcinoma	Ⅳ	L858R	Wildtype	Wildtype	Wildtype	Wildtype	Wildtype	Wildtype	Wildtype	Wildtype	Wildtype
278	66	Female	0	0	adenocarcinoma	Ⅲ	L858R	Wildtype	Wildtype	Wildtype	Wildtype	Wildtype	Wildtype	Wildtype	Wildtype	Wildtype
279	65	Male	20	0	adenocarcinoma	Ⅰ	L858R	Wildtype	Wildtype	Wildtype	Wildtype	Wildtype	Wildtype	Wildtype	Wildtype	Wildtype
280	52	Female	0	0	adenocarcinoma	Ⅰ	19DEL	Wildtype	Wildtype	Wildtype	Wildtype	Wildtype	Wildtype	Wildtype	Wildtype	Wildtype
281	34	Male	0	0	adenocarcinoma	Ⅰ	19DEL	Wildtype	Wildtype	Wildtype	Wildtype	Wildtype	Wildtype	Wildtype	Wildtype	Wildtype
282	70	Female	0	0	adenocarcinoma	Ⅰ	L858R	Wildtype	Wildtype	Wildtype	Wildtype	Wildtype	Wildtype	Wildtype	Wildtype	Wildtype
283	63	Female	0	0	adenocarcinoma	Ⅰ	L858R	Wildtype	Wildtype	Wildtype	Wildtype	Wildtype	Wildtype	Wildtype	Wildtype	Wildtype
284	65	Male	40	0	adenocarcinoma	Ⅳ	19DEL	Wildtype	Wildtype	Wildtype	Wildtype	Wildtype	Wildtype	Wildtype	Wildtype	Wildtype
285	50	Female	0	0	adenocarcinoma	Ⅲ	19DEL	Wildtype	Wildtype	Wildtype	Wildtype	Wildtype	Wildtype	Wildtype	Wildtype	Wildtype
286	79	Male	30	0	squamous carcinoma	Ⅲ	Wildtype	Wildtype	Wildtype	Wildtype	Wildtype	Wildtype	Wildtype	Wildtype	Wildtype	Wildtype
287	47	Female	0	0	adenocarcinoma	Ⅰ	G719X	Wildtype	Wildtype	Wildtype	Wildtype	Wildtype	Wildtype	Wildtype	Wildtype	Wildtype
288	42	Female	0	0	adenocarcinoma	Ⅰ	20Ins	Wildtype	Wildtype	Wildtype	Wildtype	Wildtype	Wildtype	Wildtype	Wildtype	Wildtype
289	56	Male	0	0	adenocarcinoma	Ⅰ	Wildtype	Wildtype	Wildtype	Wildtype	Wildtype	Wildtype	Wildtype	Wildtype	Wildtype	Wildtype
290	56	Female	0	0	adenocarcinoma	Ⅱ	L858R	Wildtype	Wildtype	Wildtype	Wildtype	Wildtype	Wildtype	Wildtype	Wildtype	Wildtype
291	61	Male	0	0	adenocarcinoma	Ⅰ	Wildtype	Wildtype	Wildtype	Wildtype	Wildtype	Wildtype	Wildtype	Wildtype	Wildtype	Wildtype
292	69	Male	30	0	adenocarcinoma	Ⅲ	Wildtype	Wildtype	Wildtype	Wildtype	Wildtype	Wildtype	Wildtype	Wildtype	Wildtype	exon 14 skipping mutation
293	54	Female	0	0	adenocarcinoma	ⅠA1	L858R/L861Q	Wildtype	Wildtype	Wildtype	Wildtype	Wildtype	Wildtype	Wildtype	Wildtype	Wildtype
294	52	Female	0	0	adenocarcinoma	Ⅱ	L858R	Wildtype	Wildtype	Wildtype	Wildtype	Wildtype	Wildtype	Wildtype	Wildtype	Wildtype
295	53	Female	0	0	adenocarcinoma	Ⅰ	19DEL	Wildtype	Wildtype	Wildtype	Wildtype	Wildtype	Wildtype	Wildtype	Wildtype	Wildtype
296	69	Male	20	0	adenocarcinoma	Ⅰ	L861Q	Wildtype	Wildtype	Wildtype	Wildtype	Wildtype	Wildtype	Wildtype	Wildtype	Wildtype
297	43	Male	20	0	adenocarcinoma	Ⅳ	19DEL	Wildtype	Wildtype	Wildtype	Wildtype	Wildtype	Wildtype	Wildtype	Wildtype	Wildtype
298	66	Male	30	0	adenocarcinoma	Ⅳ	Wildtype	Wildtype	Wildtype	Wildtype	Wildtype	Wildtype	Wildtype	Wildtype	Wildtype	Wildtype
299	58	Female	0	0	adenocarcinoma	Ⅳ	Wildtype	Wildtype	Fusion	Wildtype	Wildtype	Wildtype	Wildtype	Wildtype	Wildtype	Wildtype
300	96	Male	0	0	adenocarcinoma	Ⅳ	Wildtype	Wildtype	Wildtype	Wildtype	Wildtype	Wildtype	Wildtype	Wildtype	Wildtype	Wildtype
301	56	Female	0	0	adenocarcinoma	Ⅰ	L858R	Wildtype	Wildtype	Wildtype	Wildtype	Wildtype	Wildtype	Wildtype	Wildtype	Wildtype
302	82	Male	0	0	adenocarcinoma	Ⅳ	Wildtype	Wildtype	Wildtype	Wildtype	Wildtype	Wildtype	Wildtype	Wildtype	Wildtype	exon 14 skipping mutation
303	68	Female	0	0	adenocarcinoma	Ⅳ	Wildtype	Wildtype	Wildtype	Wildtype	Wildtype	Wildtype	Wildtype	Wildtype	Wildtype	Wildtype
304	71	Female	0	0	adenocarcinoma	Ⅲ	19DEL	Wildtype	Wildtype	Wildtype	Wildtype	Wildtype	Wildtype	Wildtype	Wildtype	Wildtype
305	66	Female	0	0	adenocarcinoma	Ⅳ	19DEL	Wildtype	Wildtype	Wildtype	Wildtype	Wildtype	Wildtype	Wildtype	Wildtype	Wildtype
306	63	Female	0	0	adenocarcinoma	Ⅳ	19DEL	Wildtype	Wildtype	Wildtype	Wildtype	Wildtype	Wildtype	Wildtype	Wildtype	Wildtype
307	56	Male	0	0	adenocarcinoma	Ⅳ	Wildtype	Wildtype	Wildtype	Wildtype	Wildtype	Wildtype	Wildtype	Wildtype	Wildtype	Wildtype
308	53	Female	0	0	adenocarcinoma	Ⅰ	L858R	Wildtype	Wildtype	Wildtype	Wildtype	Wildtype	Wildtype	Wildtype	Wildtype	Wildtype
309	78	Male	0	0	adenocarcinoma	Ⅲ	Wildtype	Wildtype	Wildtype	Wildtype	Wildtype	Wildtype	Wildtype	Wildtype	Wildtype	Wildtype
310	56	Male	20	10	adenocarcinoma	ⅡB	Wildtype	Wildtype	Wildtype	Wildtype	Wildtype	Wildtype	Wildtype	20Ins	Wildtype	Wildtype
311	61	Male	30	0	adenocarcinoma	Ⅰ	Wildtype	Wildtype	Wildtype	Wildtype	G12S/G12D	Wildtype	Wildtype	Wildtype	Wildtype	Wildtype
312	39	Female	0	0	adenocarcinoma	Ⅰ	Wildtype	Wildtype	Wildtype	Wildtype	Wildtype	Wildtype	Wildtype	20Ins	Wildtype	Wildtype
313	53	Male	35	0	adenocarcinoma	Ⅲ	L858R	Wildtype	Wildtype	Wildtype	Wildtype	Wildtype	Wildtype	Wildtype	Wildtype	Wildtype
314	71	Male	0	0	adenocarcinoma	Ⅳ	Wildtype	Wildtype	Wildtype	Wildtype	Wildtype	Wildtype	Wildtype	Wildtype	Wildtype	Wildtype
315	76	Male	30	0	adenocarcinoma	Ⅱ	Wildtype	Wildtype	Wildtype	Wildtype	G12X/G13C	Wildtype	Wildtype	Wildtype	Wildtype	Wildtype
316	56	Male	40	0	squamous carcinoma	ⅢA	Wildtype	Wildtype	Wildtype	Wildtype	Wildtype	Wildtype	Wildtype	Wildtype	Wildtype	Wildtype
317	90	Male	0	0	adenocarcinoma	Ⅳ	Wildtype	Wildtype	Wildtype	Wildtype	G12X/G13C	Wildtype	Wildtype	Wildtype	Wildtype	Wildtype
318	57	Female	0	0	adenocarcinoma	Ⅳ	L858R	Wildtype	Wildtype	Wildtype	Wildtype	Wildtype	Wildtype	Wildtype	Wildtype	Wildtype
319	68	Female	0	0	adenocarcinoma	Ⅲ	19DEL	Wildtype	Wildtype	Wildtype	Wildtype	Wildtype	V600X	Wildtype	Wildtype	Wildtype
320	66	Female	0	0	adenocarcinoma	Ⅰ	L858R	Wildtype	Wildtype	Wildtype	Wildtype	Wildtype	Wildtype	Wildtype	Wildtype	Wildtype
321	80	Female	0	0	adenocarcinoma	Ⅳ	19DEL	Wildtype	Wildtype	Wildtype	Wildtype	Wildtype	Wildtype	Wildtype	Wildtype	Wildtype
322	62	Male	40	40	adenocarcinoma	Ⅰ	Wildtype	Wildtype	Wildtype	Wildtype	G12X/G13C	Wildtype	Wildtype	Wildtype	Wildtype	Wildtype
323	60	Female	0	0	squamous carcinoma	Ⅰ	Wildtype	Wildtype	Wildtype	Wildtype	Wildtype	Wildtype	Wildtype	Wildtype	H1047R/E545K	Wildtype
324	54	Female	0	0	adenocarcinoma	Ⅰ	Wildtype	Wildtype	Fusion	Wildtype	Wildtype	Wildtype	Wildtype	Wildtype	Wildtype	Wildtype
325	60	Female	40	0	squamous carcinoma	ⅢB	Wildtype	Wildtype	Wildtype	Wildtype	Wildtype	Wildtype	Wildtype	Wildtype	Wildtype	Wildtype
326	65	Male	20	0	adenocarcinoma	Ⅳ	Wildtype	Fusion	Wildtype	Wildtype	Wildtype	Wildtype	Wildtype	Wildtype	Wildtype	Wildtype
327	73	Male	30	0	adenocarcinoma	Ⅰ	Wildtype	Wildtype	Wildtype	Wildtype	Wildtype	Wildtype	Wildtype	Wildtype	Wildtype	exon 14 skipping mutation
328	75	Female	0	0	adenocarcinoma	Ⅰ	19DEL	Wildtype	Wildtype	Wildtype	Wildtype	Wildtype	Wildtype	Wildtype	Wildtype	Wildtype
329	65	Male	0	0	adenocarcinoma	Ⅲ	L858R	Wildtype	Wildtype	Wildtype	Wildtype	Wildtype	Wildtype	Wildtype	Wildtype	Wildtype
330	53	Male	40	0	adenocarcinoma	Ⅲ	Wildtype	Wildtype	Wildtype	Wildtype	Wildtype	Wildtype	Wildtype	20Ins	Wildtype	Wildtype
331	32	Male	0	0	adenocarcinoma	Ⅰ	Wildtype	Wildtype	Wildtype	Wildtype	Wildtype	Wildtype	Wildtype	20Ins	Wildtype	Wildtype
332	79	Female	0	0	adenocarcinoma	Ⅲ	L858R	Wildtype	Wildtype	Wildtype	Wildtype	Wildtype	Wildtype	Wildtype	Wildtype	Wildtype
333	56	Male	0	0	adenocarcinoma	Ⅱ	Wildtype	Wildtype	Wildtype	Wildtype	Wildtype	Wildtype	V600X	Wildtype	Wildtype	Wildtype
334	60	Female	0	0	adenocarcinoma	Ⅰ	L861Q	Wildtype	Wildtype	Wildtype	Wildtype	Wildtype	Wildtype	Wildtype	Wildtype	Wildtype
335	66	Female	0	0	adenocarcinoma	Ⅱ	L858R	Wildtype	Wildtype	Wildtype	Wildtype	Wildtype	Wildtype	Wildtype	Wildtype	Wildtype
336	49	Male	0	0	adenocarcinoma	Ⅱ	19DEL	Wildtype	Wildtype	Wildtype	Wildtype	Wildtype	Wildtype	Wildtype	Wildtype	Wildtype
337	41	Female	0	0	adenocarcinoma	Ⅰ	L858R	Wildtype	Wildtype	Wildtype	Wildtype	Wildtype	Wildtype	Wildtype	Wildtype	Wildtype
338	65	Female	0	0	adenocarcinoma	Ⅰ	L858R	Wildtype	Wildtype	Wildtype	Wildtype	Wildtype	Wildtype	Wildtype	Wildtype	Wildtype
339	37	Female	0	0	adenocarcinoma	Ⅰ	19DEL	Wildtype	Wildtype	Wildtype	Wildtype	Wildtype	Wildtype	Wildtype	Wildtype	Wildtype
340	53	Male	0	0	adenocarcinoma	Ⅱ	L858R	Wildtype	Wildtype	Wildtype	Wildtype	Wildtype	Wildtype	Wildtype	Wildtype	Wildtype
341	67	Male	20	0	adenocarcinoma	Ⅰ	Wildtype	Wildtype	Wildtype	Wildtype	G12X/G13C	Wildtype	Wildtype	Wildtype	Wildtype	Wildtype
342	76	Female	0	0	adenocarcinoma	Ⅰ	Wildtype	Wildtype	Wildtype	Wildtype	Wildtype	Wildtype	Wildtype	Wildtype	Wildtype	Wildtype
343	69	Male	10	10	adenocarcinoma	Ⅳ	19DEL	Wildtype	Wildtype	Wildtype	Wildtype	Wildtype	Wildtype	Wildtype	Wildtype	Wildtype
344	65	Male	0	0	adenocarcinoma	Ⅲ	Wildtype	Fusion	Wildtype	Wildtype	Wildtype	Wildtype	Wildtype	Wildtype	Wildtype	Wildtype
345	53	Female	0	0	adenocarcinoma	Ⅳ	L858R	Wildtype	Wildtype	Wildtype	Wildtype	Wildtype	Wildtype	Wildtype	Wildtype	Wildtype
346	42	Female	0	0	adenocarcinoma	Ⅰ	19DEL	Wildtype	Wildtype	Wildtype	Wildtype	Wildtype	Wildtype	Wildtype	Wildtype	Wildtype
347	63	Male	40	0	adenocarcinoma	Ⅳ	19DEL	Wildtype	Wildtype	Wildtype	Wildtype	Wildtype	Wildtype	Wildtype	Wildtype	Wildtype
348	32	Male	10	0	adenocarcinoma	Ⅰ	Wildtype	Wildtype	Wildtype	Wildtype	Wildtype	Wildtype	Wildtype	Wildtype	Wildtype	Wildtype
349	61	Female	0	0	adenocarcinoma	Ⅱ	Wildtype	Wildtype	Fusion	Wildtype	Wildtype	Wildtype	Wildtype	Wildtype	Wildtype	Wildtype
350	74	Female	0	0	adenocarcinoma	Ⅳ	L858R	Wildtype	Wildtype	Wildtype	Wildtype	Wildtype	Wildtype	Wildtype	Wildtype	Wildtype
351	52	Female	0	0	adenocarcinoma	Ⅳ	Wildtype	Wildtype	Wildtype	Wildtype	Wildtype	Wildtype	Wildtype	Wildtype	Wildtype	Wildtype
352	58	Female	0	0	adenocarcinoma	Ⅰ	Wildtype	Wildtype	Wildtype	Wildtype	Wildtype	Wildtype	Wildtype	20Ins	Wildtype	Wildtype
353	70	Male	0	40	adenocarcinoma	Ⅳ	L858R	Wildtype	Wildtype	Wildtype	Wildtype	Wildtype	Wildtype	Wildtype	Wildtype	Wildtype
354	44	Female	0	0	adenocarcinoma	Ⅰ	Wildtype	Wildtype	Wildtype	Wildtype	Wildtype	Wildtype	Wildtype	20Ins	Wildtype	Wildtype
355	63	Female	0	0	adenocarcinoma	Ⅳ	L858R	Wildtype	Wildtype	Wildtype	Wildtype	Wildtype	Wildtype	Wildtype	Wildtype	Wildtype
356	57	Male	0	0	adenocarcinoma	Ⅳ	Wildtype	Wildtype	Wildtype	Wildtype	Wildtype	Wildtype	Wildtype	20Ins	Wildtype	Wildtype
357	65	Male	10	10	adenocarcinoma	Ⅳ	Wildtype	Wildtype	Wildtype	Wildtype	Wildtype	Wildtype	Wildtype	Wildtype	Wildtype	Wildtype
358	74	Female	0	0	adenocarcinoma	Ⅳ	19DEL	Wildtype	Wildtype	Wildtype	Wildtype	Wildtype	Wildtype	Wildtype	Wildtype	Wildtype
359	66	Female	0	0	adenocarcinoma	Ⅳ	L858R	Wildtype	Wildtype	Wildtype	Wildtype	Wildtype	Wildtype	Wildtype	Wildtype	Wildtype
360	54	Female	0	0	adenocarcinoma	Ⅰ	Wildtype	Fusion	Wildtype	Wildtype	Wildtype	Wildtype	Wildtype	Wildtype	Wildtype	Wildtype
361	43	Male	6	0	adenocarcinoma	ⅡB	Wildtype	Fusion	Wildtype	Wildtype	Wildtype	Wildtype	Wildtype	Wildtype	Wildtype	Wildtype
362	72	Male	0	0	adenocarcinoma	Ⅰ	19DEL	Wildtype	Wildtype	Wildtype	Wildtype	Wildtype	Wildtype	Wildtype	Wildtype	Wildtype
363	84	Female	50	0	squamous carcinoma	Ⅱ	Wildtype	Wildtype	Wildtype	Wildtype	Wildtype	Wildtype	Wildtype	Wildtype	Wildtype	Wildtype
364	82	Male	0	0	adenocarcinoma	Ⅳ	Wildtype	Wildtype	Wildtype	Wildtype	Wildtype	Wildtype	V600X	Wildtype	Wildtype	Wildtype
365	52	Male	30	0	adenocarcinoma	Ⅳ	Wildtype	Wildtype	Fusion	Wildtype	Wildtype	Wildtype	Wildtype	Wildtype	Wildtype	Wildtype
366	65	Female	0	0	adenocarcinoma	ⅢB	20Ins	Wildtype	Wildtype	Wildtype	Wildtype	Wildtype	Wildtype	Wildtype	Wildtype	Wildtype
367	65	Male		0	adenocarcinoma	Ⅱ	Wildtype	Wildtype	Wildtype	Wildtype	Wildtype	Wildtype	Wildtype	Wildtype	Wildtype	Wildtype
368	48	Female	0	0	adenocarcinoma	Ⅰ	Wildtype	Wildtype	Wildtype	Wildtype	Wildtype	Wildtype	Wildtype	Wildtype	Wildtype	Wildtype
369	55	Male	30	0	adenocarcinoma	Ⅰ	Wildtype	Wildtype	Wildtype	Wildtype	Wildtype	Wildtype	Wildtype	Wildtype	Wildtype	Wildtype
370	54	Female	0	0	adenocarcinoma	Ⅰ	Wildtype	Wildtype	Wildtype	Wildtype	Wildtype	Wildtype	Wildtype	Wildtype	Wildtype	Wildtype
371	52	Male	0	0	adenocarcinoma	Ⅰ	Wildtype	Fusion	Wildtype	Wildtype	Wildtype	Wildtype	Wildtype	Wildtype	Wildtype	Wildtype
372	76	Female	0	0	adenocarcinoma	Ⅳ	19DEL	Wildtype	Wildtype	Wildtype	Wildtype	Wildtype	Wildtype	Wildtype	Wildtype	Wildtype
373	75	Female	0	0	adenocarcinoma	Ⅳ	Wildtype	Wildtype	Wildtype	Wildtype	Wildtype	Wildtype	Wildtype	20Ins	Wildtype	Wildtype
374	75	Female	0	0	adenocarcinoma	Ⅲ	Wildtype	Wildtype	Wildtype	Wildtype	Wildtype	Wildtype	Wildtype	Wildtype	Wildtype	Wildtype
375	71	Female	0	0	adenocarcinoma	Ⅲ	L858R	Wildtype	Wildtype	Wildtype	Wildtype	Wildtype	Wildtype	Wildtype	Wildtype	Wildtype
376	68	Female	0	0	adenocarcinoma	Ⅰ	Wildtype	Wildtype	Wildtype	Wildtype	Wildtype	Wildtype	Wildtype	Wildtype	Wildtype	Wildtype
377	53	Male	0	0	adenocarcinoma	Ⅰ	19DEL	Wildtype	Wildtype	Wildtype	Wildtype	Wildtype	Wildtype	Wildtype	Wildtype	Wildtype
378	74	Male	20	0	adenocarcinoma	Ⅲ	G719X	Wildtype	Wildtype	Wildtype	Wildtype	Wildtype	Wildtype	Wildtype	Wildtype	Wildtype
379	34	Male	10	10	adenocarcinoma	Ⅱ	19DEL	Wildtype	Wildtype	Wildtype	Wildtype	Wildtype	Wildtype	Wildtype	Wildtype	Wildtype
380	70	Female	0	0	adenocarcinoma	Ⅳ	Wildtype	Wildtype	Wildtype	Wildtype	Wildtype	Wildtype	V600X	Wildtype	Wildtype	Wildtype
381	57	Female	0	0	adenocarcinoma	Ⅰ	19DEL	Wildtype	Wildtype	Wildtype	Wildtype	Wildtype	Wildtype	Wildtype	Wildtype	Wildtype
382	73	Female	0	0	adenocarcinoma	Ⅰ	19DEL	Wildtype	Wildtype	Wildtype	Wildtype	Wildtype	Wildtype	Wildtype	Wildtype	Wildtype
383	67	Female	0	0	adenocarcinoma	Ⅰ	19DEL	Wildtype	Wildtype	Wildtype	Wildtype	Wildtype	Wildtype	Wildtype	Wildtype	Wildtype
384	57	Female	40	0	adenocarcinoma	Ⅰ	L858R	Wildtype	Wildtype	Wildtype	Wildtype	Wildtype	Wildtype	Wildtype	Wildtype	Wildtype
385	49	Male	0	0	adenocarcinoma	ⅠA	Wildtype	Wildtype	Wildtype	Wildtype	Wildtype	Wildtype	Wildtype	Wildtype	Wildtype	Wildtype
386	57	Male	0	0	adenocarcinoma	Ⅰ	L858R	Wildtype	Wildtype	Wildtype	Wildtype	Wildtype	Wildtype	Wildtype	Wildtype	Wildtype
387	64	Female	0	0	adenocarcinoma	Ⅰ	Wildtype	Wildtype	Wildtype	Wildtype	Wildtype	Wildtype	Wildtype	Wildtype	Wildtype	Wildtype
388	43	Female	0	0	adenocarcinoma	ⅠA3	L858R	Wildtype	Wildtype	Wildtype	Wildtype	Wildtype	Wildtype	Wildtype	Wildtype	Wildtype
389	76	Male	40	50	adenocarcinoma	ⅢC	Wildtype	Wildtype	Wildtype	Wildtype	G12X/G13C	Wildtype	Wildtype	Wildtype	Wildtype	Wildtype
390	87	Male	0	0	adenocarcinoma	Ⅱ	Wildtype	Wildtype	Wildtype	Wildtype	Wildtype	Wildtype	Wildtype	Wildtype	Wildtype	Wildtype
391	62	Female	0	0	adenocarcinoma	Ⅳ	L858R	Wildtype	Wildtype	Wildtype	Wildtype	Wildtype	Wildtype	Wildtype	Wildtype	Wildtype
392	61	Female	0	0	adenocarcinoma	Ⅰ	19DEL	Wildtype	Wildtype	Wildtype	Wildtype	Wildtype	Wildtype	Wildtype	Wildtype	Wildtype
393	73	Male	50	0	squamous carcinoma	Ⅱ	Wildtype	Wildtype	Wildtype	Wildtype	Wildtype	Wildtype	Wildtype	Wildtype	Wildtype	Wildtype
394	66	Female	0	0	adenocarcinoma	ⅠA	Wildtype	Fusion	Wildtype	Wildtype	Wildtype	Wildtype	Wildtype	Wildtype	Wildtype	Wildtype
395	59	Male	40	0	adenocarcinoma	Ⅳ	Wildtype	Wildtype	Wildtype	Wildtype	Wildtype	Wildtype	Wildtype	Wildtype	Wildtype	Wildtype
396	77	Male	0	0	adenocarcinoma	Ⅳ	L858R	Wildtype	Wildtype	Wildtype	Wildtype	Wildtype	Wildtype	Wildtype	Wildtype	Wildtype
397	50	Female	0	1	adenocarcinoma	Ⅰ	Wildtype	Wildtype	Wildtype	Wildtype	Wildtype	Wildtype	Wildtype	Wildtype	Wildtype	Wildtype
398	63	Female	0	0	adenocarcinoma	Ⅳ	Wildtype	Wildtype	Wildtype	Wildtype	Wildtype	Wildtype	Wildtype	Wildtype	Wildtype	Wildtype
399	45	Female	0	0	adenocarcinoma	Ⅰ	L858R	Wildtype	Wildtype	Wildtype	Wildtype	Wildtype	Wildtype	Wildtype	Wildtype	Wildtype
400	56	Male	20	0	adenocarcinoma	Ⅰ	Wildtype	Wildtype	Wildtype	Wildtype	Wildtype	Wildtype	Wildtype	Wildtype	Wildtype	Wildtype
401	57	Male	40	40	squamous carcinoma	Ⅱ	Wildtype	Wildtype	Wildtype	Wildtype	Wildtype	Wildtype	Wildtype	Wildtype	Wildtype	Wildtype
402	69	Male	20	0	squamous carcinoma	Ⅱ	Wildtype	Wildtype	Wildtype	Wildtype	Wildtype	Wildtype	Wildtype	Wildtype	Wildtype	Wildtype
403	56	Female	0	0	adenocarcinoma	ⅢA	L858R	Wildtype	Wildtype	Wildtype	Wildtype	Wildtype	Wildtype	Wildtype	Wildtype	Wildtype
404	63	Female	0	0	adenocarcinoma	Ⅰ	19DEL	Wildtype	Wildtype	Wildtype	Wildtype	Wildtype	Wildtype	Wildtype	Wildtype	Wildtype
